# Supplementary material for: Deciphering bacterial community changes in zucker diabetic fatty rats based on 16S rRNA gene sequences analysis
Source: Oncotarget. 2016 Jul 13;7(31):48941–52. doi: 10.18632/oncotarget.10597 (PMC5226482; doi:10.18632/oncotarget.10597)
Supplement: Supplementary file 1 [file oncotarget-07-48941-s001.xls]

## Sheet: Sheet1
Sample	Sequence	base	AverageLength(bp)
A1_F	35868	12156885	338.93
A1_H	18437	6222441	337.5
A1_K	36165	11907446	329.25
A1_M	19355	6810506	351.87
A1_S	24233	8239348	340.01
A1_WD	25977	9118995	351.04
A2_F	28422	9554743	336.17
A2_H	26341	8876111	336.97
A2_K	36667	12628353	344.41
A2_M	28703	9910939	345.29
A2_S	22959	7798922	339.69
A2_WD	17603	6144339	349.05
A3_F	22255	7585824	340.86
A3_H	21682	7334849	338.29
A3_K	40765	13892712	340.8
A3_M	27047	9301961	343.92
A3_S	32419	11229202	346.38
A3_WD	36060	12369121	343.02
B1_F	14107	4901230	347.43
B1_H	31023	10899745	351.34
B1_K	16830	5838924	346.94
B1_M	12418	4341842	349.64
B1_WD	25036	8673204	346.43
B2_F	17715	6082102	343.33
B2_H	27003	9335971	345.74
B2_K	11110	3891704	350.29
B2_M	16551	5757853	347.89
B2_S	20827	7287519	349.91
B2_WD	14648	5057131	345.24
B3_F	27499	9296625	338.07
B3_H	30405	10431034	343.07
B3_K	21402	7309793	341.55
B3_M	15830	5562931	351.42
B3_S	21830	7450330	341.29
B3_WD	15384	5435581	353.33
sum	840576		344.182
sd			5.49298
average	24016.5
